# Supplementary material for: Effects of Trace Mineral Source on Growth Performance, Antioxidant Activity, and Meat Quality of Pigs Fed an Oxidized Soy Oil Supplemented Diet
Source: Antioxidants (Basel). 2024 Oct 12;13(10):1227. doi: 10.3390/antiox13101227 (PMC11505604; doi:10.3390/antiox13101227)
Supplement: Supplementary file 1 [file antioxidants-13-01227-s001.zip]

Archive with 1 entries (1 files):
- antioxidants-3223456-supplementary.pdf
